# Supplementary material for: Chemical composition, antioxidant, anti-inflammatory, and cytotoxic activities of Opuntia stricta cladodes
Source: PLoS One. 2019 Jan 29;14(1):e0209682. doi: 10.1371/journal.pone.0209682 (PMC6350967; doi:10.1371/journal.pone.0209682)
Supplement: S1 File — This file contains all the raw data from which the graphs were drawn. (XLSX) [file pone.0209682.s001.xlsx]

## Sheet: Cytotoxicity U937
				OAD
			1	1	1			% of contriol
		0	10422	12118	10311	10950.3		95.1752	110.663	94.1615	100	9.24858
		12.5	16649	13374	14235	14752.7			122.133	129.996	126.065	5.55982
		25	13002	11544	11964	12170		118.736	105.421	109.257	111.138	6.85378
		50	17094	12600	13016	14236.7			115.065	118.864	116.964	2.68628
		100	3962	4618	6809	5129.67		36.1815	42.1722	62.1808	46.8448	13.6149
		200	3199	3336	3376	3303.67		29.2137	30.4648	30.8301	30.1696	0.847684
				OWD
			2	2	2
		0	10913	11194	11766	11291		96.6522	99.1409	104.207	100	3.84992
		12.5	14180	12615	12186	12993.7		125.587	111.726	107.927	115.08	9.29544
		25	11833	10722	15618	12724.3		104.8	94.9606	138.323	112.694	22.7333
		50	14027	13084	11241	12784		124.232	115.88	99.5572	113.223	12.55
		100	15694	18550	13166	15803.3		138.996	164.29	116.606	139.964	23.8567
		200	18952	13181	18157	16763.3		167.851	116.739	160.809	148.466	27.7013
				OED
			3	3	3
		0	11173	12013	13612	12266		91.0892	97.9374	110.973	100	10.1013
		12.5	14243	10840	10050	11711		116.118	88.3744		102.246	19.6175
		25	14041	11166	11541	12249.3		114.471	91.0321	94.0894	99.8641	12.7419
		50	14722	10340	12627	12563		120.023	84.2981	102.943	102.421	17.8681
		100	15051	12112	12979	13380.7		122.705	98.7445	105.813	109.087	12.3113
		200	14143	14018	12138	13433		115.302	114.283	98.9565	109.514	9.15737
				OAF
			4	4	4
		0	11319	12391	11405	11705		96.7023	105.861	97.437	100	5.08883
		12.5	9369	11381	10842	10530.7		80.0427	97.232	92.6271	89.9673	8.89795
		25	12319	12607	11980	12302		105.246	107.706	102.349	105.1	2.68129
		50	12513	12412	11760	12228.3		106.903	106.04	100.47	104.471	3.49184
		100	13709	14471	13423	13867.7		117.121	123.631	114.677	118.476	4.62808
		200	13205	13292	14253	13583.3		112.815	113.558	121.768	116.047	4.96862
				OWF
			5	5	5
		0	9819	11089	11455	10787.7		91.0206	102.793	106.186	100	7.95926
		12.5	10503	12875	8464	10614		97.3612	119.349	78.46	98.3901	20.4641
		25	9305	11100	10660	10355		86.2559	102.895	98.8165	95.9892	8.67251
		50	10618	14006	13233	12619		98.4272	129.833	122.668	116.976	16.4586
		100	10667	11222	11642	11177		98.8814	104.026	107.92	103.609	4.53347
		200	10537	11285	10370	10730.7		97.6764	104.61	96.1283	99.4716	4.51696
				OEF
			6	6	6
		0	9345	11341	10241	10309		90.6489	110.011	99.3404	100	9.6977
		12.5	13443	12548	12022	12671		130.401	121.719	116.617	122.912	6.96906
		25	10701	11721	11366	11262.7		103.803	113.697	110.253	109.251	5.02272
		50	13661	12471	10916	12349.3		132.515	120.972	105.888	119.792	13.3528
		100	11987	12255	12527	12256.3		116.277	118.877	121.515	118.89	2.61909
		200	13655	11452	12441	12516		132.457	111.087	120.681	121.408	10.7034
				PAD
			7	7	7
		0	12698	11844	12856	12466		101.861	95.0104	103.129	100	4.36732
		12.5	10224	10299		10261.5		82.0151	82.6167		82.3159	0.425421
		25	9930	9605	11760	10431.7		79.6567	77.0496	94.3366	83.6809	9.31968
		50	9116	8548	8703	8789		73.1269	68.5705	69.8139	70.5038	2.35523
		100	3688	3442	3622	3584		29.5845	27.6111	29.055	28.7502	1.02139
		200	2825	2792	2778	2798.33		22.6616	22.3969	22.2846	22.4477	0.193579
				PWD
			8	8	8
		0	13736	12893	9853	12160.7		112.954	106.022	81.0235	100	16.7957
		12.5	3615	3576	4013	3734.67		29.727	29.4063	32.9998	30.711	1.98863
		25	2933	3211	3218	3120.67		24.1187	26.4048	26.4624	25.662	1.33678
		50	2530	2294	2409	2411		20.8048	18.8641	19.8098	19.8262	0.970446
		100	2389	2588	2620	2532.33		19.6453	21.2817	21.5449	20.824	1.0292
		200	2626	2612	2661	2633		21.5942	21.4791	21.882	21.6518	0.207545
				PED
			9	9	9
		0	10316	9993	10570	10293		100.223	97.0854	102.691	100	2.80955
		12.5	11214	11523	11047	11261.3		108.948	111.95	107.325	109.408	2.3463
		25	10360	10517	11303	10726.7		100.651	102.176	109.812	104.213	4.90872
		50	7541	8416	8125	8027.33		73.2634	81.7643	78.9371	77.9883	4.32917
		100	3579	3483	3524	3528.67		34.7712	33.8385	34.2369	34.2822	0.467986
		200	3088	3023	2864	2991.67		30.001	29.3695	27.8247	29.0651	1.1196
				PWF
			10	10	10
		0	11263	10018	9415	10232		110.076	97.9085	92.0152	100	9.21035
		12.5	8755	7949	8969	8557.67		85.5649	77.6876	87.6564	83.6363	5.25675
		25	7309	6982	7899	7396.67		71.4328	68.2369	77.199	72.2895	4.54206
		50	3696	5426	4482	4534.67		36.122	53.0297	43.8038	44.3185	8.46561
		100	3895	3829	3856	3860		38.0668	37.4218	37.6857	37.7248	0.32429
		200	3776	3704	3699	3726.33		36.9038	36.2002	36.1513	36.4184	0.421083
				PAF
			11	11	11
		0	10073	12040	10340	10817.7		93.1162	111.299	95.5844	100	9.86309
		12.5	6970	6847	6815	6877.33		64.4316	63.2946	62.9988	63.575	0.756458
		25	6491	7440	6186	6705.67		60.0037	68.7764	57.1842	61.9881	6.04548
		50	5886	6647	3621	5384.67		54.411	61.4458	33.473	49.7766	14.5508
		100	5677	4318	5198	5064.33		52.479	39.9162	48.051	46.8154	6.37189
		200	4248	4431	4434	4371		39.2691	40.9608	40.9885	40.4061	0.984794
				PEF
			12	12	12
		0	35071	32534	28078	31894.3		109.96	102.006	88.0344	100	11.0995
		25	26127	22482	22515	23708		81.9174	70.489	70.5925	74.333	6.5685
		50	19240	18398	20261	19299.7		60.3242	57.6842	63.5254	60.5113	2.92507
		100	17524	18158	17898	17860		54.9439	56.9317	56.1166	55.9974	0.999248
		200	12922	11571	11985	12159.3		40.515	36.2792	37.5772	38.1238	2.17019
		Cyt
		0	10073	12040	10340	10817.7		93.1162	111.299	95.5844	100	9.86309
		0.05	7980	8592	7152	7908		73.7682	79.4256	66.1141	73.1026	6.68069
		0.5	7171	7583	7575	7443		66.2897	70.0983	70.0243	68.8041	2.17785
		5	5346	4949	4703	4999.33		49.4192	45.7492	43.4752	46.2145	2.99918
		25	5111	5647	5822	5526.67		47.2468	52.2016	53.8194	51.0893	3.42458
		50	4928	4942	4567	4812.33		45.5551	45.6845	42.218	44.4859	1.96512

## Sheet: Cytotoxicity Jurkat
					PEF
				1	1	1			% of contriol
			0	38541	38601	39999	39047		98.7041	98.8578	102.438	100	2.11284
			25	36560	34669	34503	35244		93.6308	88.7879	88.3627	90.2605	2.92649
			50	34603	35638	34356	34865.7		88.6188	91.2695	87.9863	89.2915	1.74192
			100	30036	27273	27175	28161.3		76.9227	69.8466	69.5956	72.1216	4.15973
			200	23530	22337	22047	22638		60.2607	57.2054	56.4627	57.9763	2.01292
				PAF					% of contriol
			0	38541	38601	39999	39047		98.7041	98.8578	102.438	100	2.11284
			25	28044	29476	31490	29670		71.8211	75.4885	80.6464	75.9854	4.43356
			50	24189	21586	21118	22297.7		61.9484	55.2821	54.0835	57.1047	4.23739
			100	21444	21331	22305	21693.3		54.9184	54.629	57.1235	55.557	1.36431
			200	19624	18986	19528	19379.3		50.2574	48.6235	50.0115	49.6308	0.880995
				PWF
			0	38541	38601	39999	39047		98.7041	98.8578	102.438	100	2.11284
			25	32466	32488	32187	32380.3		83.146	83.2023	82.4314	82.9266	0.429719
			50	25711	25769	25879	25786.3		65.8463	65.9948	66.2765	66.0392	0.218533
			100	27026	26437	25352	26271.7		69.214	67.7056	64.9269	67.2822	2.17471
			200	19781	20445	23676	21300.7		50.6595	52.36	60.6346	54.5514	5.33644
				PED
			0	38541	38601	39999	39047		98.7041	98.8578	102.438	100	2.11284
			25	27072	26886	24306	26088		69.3318	68.8555	62.2481	66.8118	3.95948
			50	22826	23382	22371	22859.7		58.4578	59.8817	57.2925	58.544	1.29675
			100	19502	21000	21223	20575		49.9449	53.7813	54.3524	52.6929	2.39688
			200	17001	16135	15260	16132		43.5398	41.322	39.0811	41.3143	2.22937
				OED
			0	38541	38601	39999	39047		98.7041	98.8578	102.438	100	2.11284
			25	36091	34139	39932	36720.7		92.4296	87.4305	102.266	94.0422	7.5483
			50	42669	38696	38733	40032.7		109.276	99.1011	99.1958	102.524	5.84733
			100	41296	47685	42258	43746.3		105.76	122.122	108.223	112.035	8.82202
			200	47779	42149	43119	44349		122.363	107.944	110.428	113.579	7.70815
				OAF
			0	38541	38601	39999	39047		98.7041	98.8578	102.438	100	2.11284
			25	39892	33983	39260	37711.7		102.164	87.031	100.545	96.5802	8.30933
			50	39846	39659	37522	39009		102.046	101.567	96.0945	99.9027	3.30671
			100	28782	36394	38417	34531		73.7112	93.2056	98.3866	88.4345	13.0112
			200	33118	32290	32215	32541		84.8157	82.6952	82.5031	83.338	1.28333
				PWD
			0	38541	38601	39999	39047		98.7041	98.8578	102.438	100	2.11284
			25	30182	29144	28064	29130		77.2966	74.6383	71.8724	74.6024	2.71229
			50	24283	26891	25851	25675		62.1892	68.8683	66.2048	65.7541	3.3623
			100	23286	22085	23515	22962		59.6358	56.56	60.2223	58.8061	1.96708
			200	18718	17767	17736	18073.7		47.9371	45.5016	45.4222	46.287	1.42962
				OWD
			0	38541	38601	39999	39047		98.7041	98.8578	102.438	100	2.11284
			25	37015	35088	34380	35494.3		94.796	89.8609	88.0477	90.9016	3.49242
			50	39150	31862	32268	34426.7		100.264	81.5991	82.6389	88.1673	10.4888
			100	36145	35656	37964	36588.3		92.5679	91.3156	97.2264	93.7033	3.11469
			200	41157	49629	49746	46844		105.404	127.101	127.4	119.968	12.6141
				PAD
			0	38541	38601	39999	39047		98.7041	98.8578	102.438	100	2.11284
			25	33376	33747	36491	34538		85.4765	86.4266	93.454	88.4524	4.35754
			50	27470	29163	26394	27675.7		70.3511	74.6869	67.5955	70.8778	3.57495
			100	26568	25443	27642	26551		68.0411	65.1599	70.7916	67.9975	2.81609
			200	22351	21707	21288	21782		57.2413	55.592	54.5189	55.7841	1.37131
				OEF
			0	38541	38601	39999	39047		98.7041	98.8578	102.438	100	2.11284
			25	32728	37030	34545	34767.7		83.8169	94.8344	88.4703	89.0406	5.53084
			50	32888	35803	37322	35337.7		84.2267	91.6921	95.5822	90.5003	5.77081
			100	35471	32725	37675	35290.3		90.8418	83.8093	96.4863	90.3791	6.35117
			200	38185	36008	41578	38590.3		97.7924	92.2171	106.482	98.8305	7.18886
				OWF
			0	38541	38601	39999	39047		98.7041	98.8578	102.438	100	2.11284
			25	34547	38312	37384	36747.7		88.4754	98.1177	95.741	94.1114	5.02344
			50	31397	34445	27321	31054.3		80.4082	88.2142	69.9695	79.5307	9.15394
			100	28600	30228	31676	30168		73.2451	77.4144	81.1227	77.2607	3.94109
			200	26857	28275	25687	26939.7		68.7812	72.4127	65.7848	68.9929	3.31902
				OAD
			0	38541	38601	39999	39047		98.7041	98.8578	102.438	100	2.11284
			25	36225	36432	34561	35739.3		92.7728	93.3029	88.5113	91.529	2.62684
			50	41247	41387	38941	40525		105.634	105.993	99.7285	103.785	3.51773
			100	42206	33184	35415	36935		108.09	84.9848	90.6984	94.5911	12.0346
			200	52017	50146	45016	49059.7		133.216	128.425	115.287	125.643	9.28297

## Sheet: RAW NO
Nitrate production RAW 24hr
			Blank		OAD		OWD		OED		OAF		OWF		OEF		PAD		PWD		PED		PWF		PAF		PEF		AminoG		Celex
					25	100	25	100	25	100	25	100	25	100	25	100	25	100	25	100	25	100	25	100	25	100	25	100	25	50	2.5	5
				0.105	0.093	0.108	0.096	0.089	0.088	0.097	0.105	0.088	0.097	0.091	0.096	0.092	0.092	0.121	0.098	0.142	0.091	0.119	0.088	0.107	0.098	0.113	0.096	0.143	0.085	0.068	0.083	0.074
				0.108	0.094	0.104	0.09	0.086	0.087	0.094	0.085	0.088	0.084	0.086	0.086	0.089	0.104	0.116	0.099	0.132	0.104	0.117	0.097	0.108	0.091	0.123	0.097	0.131	0.084	0.075	0.081	0.062
				0.096	0.094	0.105	0.086	0.086	0.088	0.094	0.09	0.086	0.098	0.087	0.108	0.094	0.097	0.115	0.097	0.133	0.093	0.118	0.094	0.105	0.094	0.127	0.099	0.13	0.083	0.074	0.087	0.077
				0.103	0.0936667	0.105667	0.0906667	0.087	0.0876667	0.095	0.0933333	0.0873333	0.093	0.088	0.0966667	0.0916667	0.0976667	0.117333	0.098	0.135667	0.096	0.118	0.093	0.106667	0.0943333	0.121	0.0973333	0.134667	0.084	0.0723333	0.0836667	0.071
				0.006245	0.00057735	0.00208167	0.00503322	0.00173205	0.00057735	0.00173205	0.0104083	0.0011547	0.00781025	0.00264575	0.0110151	0.00251661	0.00602771	0.00321455	0.001	0.00550757	0.007	0.001	0.00458258	0.00152753	0.00351188	0.0072111	0.00152753	0.00723418	0.001	0.00378594	0.00305505	0.00793725
			Blank		OAD		OWD		OED		OAF		OWF		OEF		PAD		PWD		PED		PWF		PAF		PEF		AminoG		Celex
					25	100	25	100	25	100	25	100	25	100	25	100	25	100	25	100	25	100	25	100	25	100	25	100	25	50	2.5	5
				101.942	90.2913	104.854	93.2039	86.4078	85.4369	94.1748	101.942	85.4369	94.1748	88.3495	93.2039	89.3204	89.3204	117.476	95.1456	137.864	88.3495	115.534	85.4369	103.883	95.1456	109.709	93.2039	138.835	82.5243	66.0194	80.5825	71.8447
				104.854	91.2621	100.971	87.3786	83.4951	84.466	91.2621	82.5243	85.4369	81.5534	83.4951	83.4951	86.4078	100.971	112.621	96.1165	128.155	100.971	113.592	94.1748	104.854	88.3495	119.417	94.1748	127.184	81.5534	72.8155	78.6408	60.1942
				93.2039	91.2621	101.942	83.4951	83.4951	85.4369	91.2621	87.3786	83.4951	95.1456	84.466	104.854	91.2621	94.1748	111.65	94.1748	129.126	90.2913	114.563	91.2621	101.942	91.2621	123.301	96.1165	126.214	80.5825	71.8447	84.466	74.7573
			Mean	100	90.9385	102.589	88.0259	84.466	85.1133	92.233	90.6149	84.7896	90.2913	85.4369	93.8511	88.9968	94.822	113.916	95.1456	131.715	93.2039	114.563	90.2913	103.56	91.5858	117.476	94.4984	130.744	81.5534	70.2265	81.2298	68.932
			STDev	6.0631	0.560534	2.02103	4.88662	1.6816	0.560534	1.6816	10.1052	1.12107	7.58277	2.56869	10.6943	2.44331	5.85215	3.12092	0.970874	5.34716	6.79612	0.970874	4.4491	1.48303	3.4096	7.00107	1.48303	7.02347	0.970874	3.67567	2.96607	7.70607
			Ttest		0.0614825	0.521576	0.0561957	0.0128867	0.0133205	0.0993007	0.239874	0.0129221	0.158302	0.0186077	0.435185	0.0434395	0.347173	0.0241309	0.24275	0.00244981	0.265805	0.0147572	0.0890093	0.379158	0.104224	0.0308406	0.201555	0.00456666	0.00650113	0.00189845	0.0085439	0.00537044

## Sheet: RAW MTT
RAW (24hr treatment)
MTT (abs 540nm)
			Blank		OAD		OWD		OED		OAF		OWF		OEF		PAD		PWD		PED		PWF		PAF		PEF		AminoG		Celex
					25	100	25	100	25	100	25	100	25	100	25	100	25	100	25	100	25	100	25	100	25	100	25	100	25	50	2.5	5
				0.712	0.683	0.604	0.624	0.622	0.628	0.56	0.61	0.621	0.608	0.597	0.638	0.612	0.618	0.543	0.358	0.142	0.511	0.446	0.49	0.122	0.443	0.317	0.448	0.225	0.721	0.676	0.65	0.753
				0.683	0.672	0.662	0.624	0.621	0.634	0.559	0.602	0.604	0.61	0.606	0.639	0.601	0.657	0.56	0.309	0.173	0.486	0.391	0.464	0.118	0.471	0.33	0.472	0.239	0.703	0.718	0.672	0.612
				0.671	0.706	0.621	0.637	0.597	0.65	0.537	0.63	0.603	0.632	0.586	0.639	0.591	0.641	0.557	0.291	0.143	0.591	0.406	0.547	0.118	0.471	0.339	0.457	0.241	0.683	0.679	0.699	0.716
				0.688667	0.687	0.629	0.628333	0.613333	0.637333	0.552	0.614	0.609333	0.616667	0.596333	0.638667	0.601333	0.638667	0.553333	0.319333	0.152667	0.529333	0.414333	0.500333	0.119333	0.461667	0.328667	0.459	0.235	0.702333	0.691	0.673667	0.693667
				0.0210792	0.0173494	0.0298161	0.00750555	0.0141539	0.0113725	0.013	0.0144222	0.010116	0.0133167	0.0100167	0.00057735	0.010504	0.0196044	0.00907377	0.0346747	0.0176163	0.0548483	0.0284312	0.0424539	0.0023094	0.0161658	0.0110604	0.0121244	0.0087178	0.0190088	0.0234307	0.0245425	0.0731049
			Blank		OAD		OWD		OED		OAF		OWF		OEF		PAD		PWD		PED		PWF		PAF		PEF		AminoG		Celex
					25	100	25	100	25	100	25	100	25	100	25	100	25	100	25	100	25	100	25	100	25	100	25	100	25	50	2.5	5
				103.388	99.1772	87.7057	90.6099	90.3195	91.1907	81.3166	88.577	90.1742	88.2865	86.6893	92.6428	88.8674	89.7386	78.848	51.9845	20.6196	74.2014	64.7628	71.152	17.7154	64.3272	46.031	65.0532	32.6718	104.695	98.1607	94.3853	109.342
				99.1772	97.5799	96.1278	90.6099	90.1742	92.062	81.1713	87.4153	87.7057	88.577	87.9961	92.788	87.2701	95.4017	81.3166	44.8693	25.121	70.5712	56.7764	67.3766	17.1346	68.393	47.9187	68.5382	34.7047	102.081	104.259	97.5799	88.8674
				97.4347	102.517	90.1742	92.4976	86.6893	94.3853	77.9768	91.4811	87.5605	91.7715	85.092	92.788	85.818	93.0784	80.8809	42.2556	20.7648	85.818	58.9545	79.4288	17.1346	68.393	49.2256	66.3601	34.9952	99.1772	98.5963	101.5	103.969
			Mean	100	99.758	91.3359	91.2391	89.061	92.546	80.1549	89.1578	88.4802	89.545	86.5924	92.7396	87.3185	92.7396	80.3485	46.3698	22.1684	76.8635	60.1646	72.6525	17.3282	67.0378	47.7251	66.6505	34.1239	101.985	100.339	97.8219	100.726
			STDev	3.06087	2.51927	4.32954	1.08987	2.05526	1.65138	1.88771	2.09422	1.46892	1.93369	1.4545	0.083836	1.52526	2.84672	1.31759	5.03505	2.55803	7.96442	4.12844	6.16465	0.335344	2.34741	1.60607	1.76056	1.2659	2.76023	3.40234	3.56377	10.6154
			Ttest		0.92088	0.0473336	0.00951628	0.0067959	0.0206145	0.000669278	0.00716284	0.00418824	0.00748163	0.00237391	0.0147696	0.0030209	0.0396113	0.000517734	9.45986e-05	4.57329e-06	0.00933143	0.000178061	0.0023361	1.27905e-06	0.000121312	1.26225e-05	8.17408e-05	4.23729e-06	0.45121	0.904155	0.466946	0.91486

## Sheet: RAW COX2
RAW (24hr treatment)
Intergrated intensity
COX2 antibody
			Blank		OAD		OWD		OED		OAF		OWF		OEF		PAD		PWD		PED		PWF		PAF		PEF		AminoG		Celex
					25	100	25	100	25	100	25	100	25	100	25	100	25	100	25	100	25	100	25	100	25	100	25	100	25	50	2.5	5
				196464	214224	198435	234997	199752	207799	188522	213928	175266	198628	173873	198188	173139	189769	154769	219269	191923	209491	180153	161411	171131	186339	167468	210314	225784	174707	149657	169851	174455
				202904	229062	224991	191918	189715	183239	198134	169803	172667	180369	166078		175612	176659	171267	189762	159145	180588	161076	179532	145182	164682	168874	234947	173567	191387	157318	196464	162153
				207830	191369	199127	188974	180973	176975	176363	208547	168828	183762	180807	165912	191972	148540	164211	147162	162542	167024	171230	180945	147247	174643	159668	215745	186886	180152	139173	202904	170030
				202399	211552	207518	205296	190147	189338	187673	197426	172254	187586	173586	182050	180241	171656	163415	185398	171203	185701	170820	173963	154520	175221	165337	220336	195412	182082	148716	189740	168879
				5700.05	18988.2	15136	25763.5	9397.27	16291.8	10910.4	24073.2	3238.7	9712.13	7368.32	22822.7	10234.2	21064.8	8277.75	36251	18024.3	21690.4	9545.07	10893.5	14422.7	10840.5	4959.22	12942.2	27132.3	8505.73	9109.13	17522.1	6231.43
			Blank		OAD		OWD		OED		OAF		OWF		OEF		PAD		PWD		PED		PWF		PAF		PEF		AminoG		Celex
					25	100	25	100	25	100	25	100	25	100	25	100	25	100	25	100	25	100	25	100	25	100	25	100	25	50	2.5	5
				97.0674	105.842	98.0417	116.106	98.6924	102.668	93.1439	105.696	86.5943	98.137	85.9059	97.9196	85.5436	93.7598	76.467	108.335	94.8242	103.504	89.0087	79.7487	84.5515	92.0653	82.7414	103.911	111.554	86.3183	73.9416	83.9191	86.1936
				100.249	113.174	111.162	94.8215	93.7332	90.5335	97.8928	83.8949	85.31	89.1153	82.0549		86.7651	87.2826	84.6183	93.7563	78.6291	89.2235	79.5833	88.7022	71.7306	81.3648	83.4362	116.081	85.755	94.5592	77.7267	97.0674	80.1153
				102.683	94.5503	98.3832	93.3668	89.4138	87.4389	87.1362	103.038	83.4135	90.7917	89.3317	81.9728	94.8482	73.3898	81.1323	72.7088	80.3076	82.522	84.6001	89.4003	72.751	86.2862	78.8878	106.594	92.3352	89.0082	68.7616	100.249	84.0072
			Mean	100	104.522	102.529	101.431	93.9465	93.5468	92.7243	97.5428	85.1059	92.6813	85.7641	89.9462	89.0523	84.8107	80.7392	91.6	84.5869	91.7498	84.3974	85.9504	76.3444	86.5721	81.6884	108.862	96.548	89.9619	73.4766	93.7453	83.4387
			STDev	2.81624	9.38156	7.47827	12.7291	4.64294	8.04936	5.39056	11.8939	1.60015	4.7985	3.64049	11.2761	5.05644	10.4076	4.08982	17.9106	8.90532	10.7167	4.71596	5.38218	7.12587	5.35599	2.45022	6.39437	13.4053	4.20246	4.50058	8.65718	3.07878
			Ttest		0.468722	0.61275	0.858448	0.125693	0.26015	0.106983	0.745244	0.00134657	0.0849443	0.00585737	0.20895	0.0306102	0.0712024	0.00255593	0.467254	0.0460102	0.266694	0.00792976	0.016049	0.00589595	0.0184052	0.00105228	0.092983	0.685004	0.0263694	0.000981209	0.299844	0.00234545

## Sheet: RAW cell density (Hoecst)
RAW (24hr treatment)
Number of nuclei per site (average)
Hoechst staining
			Blank		OAD		OWD		OED		OAF		OWF		OEF		PAD		PWD		PED		PWF		PAF		PEF		AminoG		Celex
					25	100	25	100	25	100	25	100	25	100	25	100	25	100	25	100	25	100	25	100	25	100	25	100	25	50	2.5	5
				2454.78	2487.22	1991.11	2878.11	2337	2017	2002.56	2031.22	2524.33	2965.44	2733	2549.11	2113	2158	1984.78	1651.78	946.889	2206.78	1819.56	2535.89	1842.44	1997.78	1744.22	1539.11	1169.56	2520.56	2448	2454.67	1926.22
				2443.33	1943.22	1678.11	2527.56	3006.56	2963.56	2555.33	2109.22	3190.11	3274.22	2922.67	2549.11	2314.11	2129.56	2365.67	2131.56	1230.11	2419.44	1410	2501.22	1187.78	1935.11	1737.11	1796.22	1450.89	2137.11	2357.89	2353.33	2129.11
				2582	2565.56	2203.11	1876.89	2837.56	2953.56	2714.78	2983	2524.33	1827.67	2560.67	3043.56	2967	2251	1664.78	1951	1841.56	2243	1798.67	2330.78	1397.33	1981.11	1903.33	1517.33	1198.89	2978.11	1789.11	2330.11	2391.33
				2493.37	2332	1957.44	2427.52	2727.04	2644.7	2424.22	2374.48	2746.26	2689.11	2738.78	2713.93	2464.7	2179.52	2005.07	1911.44	1339.52	2289.74	1676.07	2455.96	1475.85	1971.33	1794.89	1617.56	1273.11	2545.26	2198.33	2379.37	2148.89
				76.9685	338.962	264.114	508.052	348.191	543.63	373.775	528.434	384.387	761.84	181.069	285.468	446.472	63.5175	350.885	242.322	457.258	113.777	230.663	109.79	334.322	32.4574	93.9829	155.113	154.657	421.044	357.249	66.2342	233.185
			Blank		OAD		OWD		OED		OAF		OWF		OEF		PAD		PWD		PED		PWF		PAF		PEF		AminoG		Celex
					25	100	25	100	25	100	25	100	25	100	25	100	25	100	25	100	25	100	25	100	25	100	25	100	25	50	2.5	5
				98.4522	99.7534	79.8562	115.431	93.7286	80.8945	80.3152	81.4649	101.242	118.933	109.611	102.236	84.7447	86.5495	79.6022	66.2468	37.9763	88.5058	72.9757	101.705	73.8937	80.1236	69.9544	61.7281	46.9066	101.09	98.1804	98.4477	77.2538
				97.9932	77.9356	67.3029	101.371	120.582	118.857	102.485	84.5932	127.944	131.317	117.218	102.236	92.8106	85.4087	94.8783	85.4889	49.3353	97.0351	56.55	100.315	47.6374	77.6103	69.6692	72.0399	58.1899	85.7117	94.5663	94.3836	85.3909
				103.555	102.895	88.3588	75.2752	113.804	118.456	108.88	119.637	101.242	73.3011	102.699	122.066	118.996	90.2794	66.7682	78.2475	73.8581	89.9586	72.138	93.479	56.0419	79.4551	76.3358	60.8547	48.0831	119.441	71.7547	93.4523	95.9077
			Mean	100	93.528	78.506	97.3589	109.372	106.069	97.2267	95.2318	110.142	107.85	109.842	108.846	98.8503	87.4125	80.4162	76.6611	53.7232	91.8332	67.2212	98.4997	59.191	79.063	71.9865	64.8743	51.0598	102.081	88.1671	95.4279	86.1841
			STDev	3.08693	13.5945	10.5927	20.3761	13.9647	21.803	14.9908	21.1935	15.4164	30.5546	7.26202	11.4491	17.9064	2.54746	14.0727	9.71867	18.3389	4.5632	9.25107	4.40329	13.4084	1.30175	3.76931	6.221	6.20273	16.8865	14.328	2.65641	9.35222
			Ttest		0.466403	0.0279344	0.83521	0.31979	0.657993	0.769326	0.719413	0.326428	0.680826	0.0968449	0.26593	0.91801	0.00551613	0.0781417	0.0166181	0.0125455	0.0621384	0.00433571	0.654197	0.00680462	0.000413242	0.000571005	0.000935892	0.000256263	0.843948	0.23456	0.123733	0.0719971

## Sheet: Apoptosis (SubG1) Jurkat
				%
		untreated		4.5	4.7	0.282843
				4.9
		melphalan	50uM	21.8	15.75	8.55599
				9.7
		cytarabine	50uM	8	8.85	1.20208
				9.7
		OAF	50ug/ml	2.6	3.5	1.27279
				4.4
		OWF		4.7	5.2	0.707107
				5.7
		OEF		5.8	5.25	0.777817
				4.7
		PAF		7.2	8.35	1.62635
				9.5
		PWF		4.9	4.85	0.0707107
				4.8
		PEF		11.5	11.6	0.141421
				11.7

## Sheet: Apoptosis (SubG1) U937 (2)
				%
		untreated		18.2	14.4	3.36452
				13.2
				11.8
		cytarabine	50uM	74.7	72	2.38118
				70.2
				71.1
		PED	50ug/ml	15.9	14.4	1.45258
				13
				14.3
		PWF		40.6	37.8667	4.14287
				39.9
				33.1
		PAF		25.4	29.0333	3.14696
				30.8
				30.9
		PWD		49.1	49.4667	0.404145
				49.9
				49.4
		PAD		15.8	15.6333	1.15902
				16.7
				14.4
		PEF		34.9	34.4667	0.51316
				34.6
				33.9

## Sheet: Caspase 3 (U937)
Caspase 3 staining
U937 cell line
Extract conc. = 50 µg/mL
Treatment duration = 48 h
Treatment	FL1 x-mean
Control Unstained	0.39			Control Unstained	Control Isotype	Control Stained	Cyt 5 µM	Cyt 50 µM	PEF	PAD	PWD	PWF	PED	PAF
	0.406		Average	0.392333	0.399	23.3	25.2	43	28.3333	23.9667	23.0333	20.2667	20.6333	30
	0.381		STDEV	0.0126623	0.00984886	0.264575	0.360555	3.98873	1.84752	0.945163	0.321455	2.70617	2.31157	2.68701
			TTEST				0.0248928	0.0126151	0.0391906	0.440546	0.463075	0.207496	0.163392	0.199072
Control Isotype	0.407
	0.402
	0.388
Control Stained	23.6
	23.1
	23.2
Cyt 5 µM	25.1
	25.6
	24.9
Cyt 50 µM	44.4
	38.5
	46.1
PEF	29.4
	29.4
	26.2
PAD	22.9
	24.7
	24.3
PWD	22.9
	23.4
	22.8
PWF	18.1
	19.4
	23.3
PED	22.8
	20.9
	18.2
PAF	28.1
	31.9
		20.5	?

## Sheet: Cell cycle analysis Jurkat
Jurkat
				G1	S	G2M
		untreated		59	15.6	22.3
				60.3	13	23.8
				59.65	14.3	23.05
		melphalan		54.7	19.6	9
				53	19.9	10
				53.85	19.75	9.5
		cytarabine		60.9	19	9.2
				60.4	17.5	8.5
				60.65	18.25	8.85
		OAF		54.4	14.6	24.4
				51.9	11.4	24.7
				53.15	13	24.55
		OWF		54.6	14.7	22.6
				54	13.8	22.3
				54.3	14.25	22.45
		OEF		54.7	13.6	21.8
				55.7	13.8	22.5
				55.2	13.7	22.15
		PAF		65	13.7	12
				68	16.9	9.7
				66.5	15.3	10.85
		PWF		58.3	13.4	20
				59.5	13.4	19.3
				58.9	13.4	19.65
		PEF		66.3	11.7	8.4
				67.3	11.8	7.7
				66.8	11.75	8.05

[truncated: 2 more sheets: Cell cycle analysis U937 , Sheet1]
